# Supplementary material for: Mycobacterial Phylogenomics: An Enhanced Method for Gene Turnover Analysis Reveals Uneven Levels of Gene Gain and Loss among Species and Gene Families
Source: Genome Biol Evol. 2014 Jun 5;6(6):1454–65. doi: 10.1093/gbe/evu117 (PMC4079203; doi:10.1093/gbe/evu117)
Supplement: Supplementary Data [file supp_evu117_TableS2.xls]

## Sheet: outliersGD model GD_FR_ML+dG2
lineage*	Data Base	ID	Symbol	GO ID	DB:reference	Evidence code	With/From	Aspect	Object Name	Object Synonym	Object Type	Taxon	Date	Assigned By
10_8	UniProtKB	A5U6L0
18_16	UniProtKB	B2HEJ6
18_16	UniProtKB/TrEMBL	B2HFL0	MMAR_1396	GO:0003677	GO_REF:0000002	IEA	InterPro:IPR002559	F	Transposase for insertion sequence ISMyma02	MMAR_1396|MMAR_1403|MMAR_1407|MMAR_1445|MMAR_1468|MMAR_3352	protein	taxon:216594	20090716	UniProtKB
18_16	UniProtKB	B2HIY0
18_16	UniProtKB/Swiss-Prot	O07798	pks2	GO:0008152	GO_REF:0000002	IEA	InterPro:IPR016038	P	Phthioceranic/hydroxyphthioceranic acid synthase	pks2|msl-2|Rv3825c|MT3933|PHAS_MYCTU	protein	taxon:1773	20090716	UniProtKB
18_16	UniProtKB	O53268
18_16	UniProtKB	O86329	mbtE	GO:0000036	GO_REF:0000002	IEA	InterPro:IPR009081	F	PEPTIDE SYNTHETASE MBTE (PEPTIDE SYNTHASE)	O86329_MYCTU|Rv2380c|mbtE	protein	taxon:1773	20111015	InterPro
18_16	UniProtKB/Swiss-Prot	P95211	mmpL1	GO:0016020	GO_REF:0000002	IEA	InterPro:IPR004869	C	Putative membrane protein mmpL1	mmpL1|Rv0402c|MTCY04D9.15c|MT0412|MMPL1_MYCTU	protein	taxon:1773	20090716	UniProtKB
18_17	UniProtKB	O07730	nanT	GO:0005215	GO_REF:0000002	IEA	InterPro:IPR005829	F	PROBABLE SIALIC ACID-TRANSPORT INTEGRAL MEMBRANE PROTEIN NANT	O07730_MYCTU|nanT|Rv1902c	protein	taxon:1773	20111015	InterPro
22_21	UniProtKB	O06367	Rv3640c	GO:0003677	GO_REF:0000002	IEA	InterPro:IPR001207	F	PROBABLE TRANSPOSASE	O06367_MYCTU|Rv3640c	protein	taxon:1773	20111015	InterPro
22_21	UniProtKB/Swiss-Prot	P0C5G8	Rv0796	GO:0032196	GO_REF:0000004	IEA	SP_KW:KW-0815	P	Putative transposase for insertion sequence element IS986/IS6110	MT0413|MT3100|Rv0796|MTV042.06|Rv1369c|Rv1764|Rv2106|Rv2167c|Rv2279|MTCY16B7.29|Rv2814c|MTCY441.18|Rv2649|MTV008.35c|Rv2479c|MTCY98.24|Rv2355|MTCY339.31c|Rv3475|MTV004.38c|Rv3380c|MTV016.26|Rv3326|MTV014.31|Rv3187|MTV014.29|Rv3185|MTCY13E12.28|MTCY270.01|MTCY261.02|MTCY28.30|MTCY28.22c|MTCY02B12.03c|Rv1756c|MT1803|MT2881|TRA9_MYCTU	protein	taxon:1773	20090722	UniProtKB
23_19	UniProtKB/Swiss-Prot	O07798	pks2	GO:0008152	GO_REF:0000002	IEA	InterPro:IPR016038	P	Phthioceranic/hydroxyphthioceranic acid synthase	pks2|msl-2|Rv3825c|MT3933|PHAS_MYCTU	protein	taxon:1773	20090716	UniProtKB
23_19	UniProtKB	P95243	MT2412	GO:0005576	PMID:16973880	IDA		C	Putative ESAT-6-like protein 7	ES6L7_MYCTU|MTCY98.16c|Rv2347c|MT2412	protein	taxon:1773	20100414	MTBBASE
23_19	UniProtKB/Swiss-Prot	P95246	plcB	GO:0016787	GO_REF:0000004	IEA	SP_KW:KW-0378	F	Phospholipase C 2	plcB|mpcB|Rv2350c|MTCY98.19c|MT2415|PHLB_MYCTU	protein	taxon:1773	20090722	UniProtKB
23_19	UniProtKB/Swiss-Prot	Q10550	Rv0890c	GO:0003677	GO_REF:0000004	IEA	SP_KW:KW-0238	F	Putative HTH-type transcriptional regulator Rv0890c/MT0914	Rv0890c|MTCY31.18c|MT0914|Y890_MYCTU	protein	taxon:1773	20090722	UniProtKB
23_19	UniProtKB	Q6MX44
23_22	UniProtKB	P64885
26_25	UniProtKB/TrEMBL	Q1BC39	Mmcs_1433	GO:0006633	GO_REF:0000002	IEA	InterPro:IPR006694	P	Putative uncharacterized protein	Mmcs_1433	protein	taxon:164756	20090716	UniProtKB
28_27	UniProtKB/TrEMBL	A3Q477	Mjls_4182	GO:0006350	GO_REF:0000004	IEA	SP_KW:KW-0804	P	Transcriptional regulator, TetR family	Mjls_4182	protein	taxon:164757	20090722	UniProtKB
3_1	UniProtKB	P95243	MT2412	GO:0005576	PMID:16973880	IDA		C	Putative ESAT-6-like protein 7	ES6L7_MYCTU|MTCY98.16c|Rv2347c|MT2412	protein	taxon:1773	20100414	MTBBASE
31_29	UniProtKB	A4T3B4
31_29	UniProtKB/TrEMBL	A4TDW6	Mflv_4283	GO:0004803	GO_REF:0000002	IEA	InterPro:IPR001207	F	Transposase, mutator type	Mflv_4283	protein	taxon:350054	20090716	UniProtKB
31_29	UniProtKB/Swiss-Prot	Q10621	Rv1313c	GO:0003677	GO_REF:0000004	IEA	SP_KW:KW-0238	F	Transposase for insertion sequence element IS1557	Rv1313c|MTCY373.33c|Rv3798|MTV026.03|MT1353|MT3905|TS57_MYCTU	protein	taxon:1773	20090722	UniProtKB
31_30	UniProtKB/TrEMBL	A1T1S2	Mvan_0273	GO:0003676	GO_REF:0000002	IEA	InterPro:IPR002711	F	Putative uncharacterized protein	Mvan_0273	protein	taxon:350058	20090716	UniProtKB
31_30	UniProtKB	A1UPH2
31_30	UniProtKB/TrEMBL	B2HE04	MMAR_2844	GO:0016810	GO_REF:0000002	IEA	InterPro:IPR011059	F	Metal-dependent hydrolase	MMAR_2844	protein	taxon:216594	20090716	UniProtKB
32_31	UniProtKB	P60230	Rv2512c	GO:0003677	GO_REF:0000002	IEA	InterPro:IPR001207	F	Transposase for insertion sequence element IS1081	TRA1_MYCTU|MTCI364.11c|Rv1199c|Rv2512c|MTCY07A7.18c|P35882	protein	taxon:1773	20111015	InterPro
32_31	UniProtKB	P63689	ctpG	GO:0000166	GO_REF:0000002	IEA	InterPro:IPR008250	F	Probable cation-transporting ATPase G	CTPG_MYCTU|ctpG|Rv1992c|MTCY39.27|MT2048|Q10866	protein	taxon:1773	20111015	InterPro
34_32	UniProtKB	B2HGI8
34_33	UniProtKB/TrEMBL	A0QTW0	MSMEG_1984	GO:0018785	GO_REF:0000003	IEA	EC:3.8.1.3	F	Haloacetate dehalogenase H-1	MSMEG_1984	protein	taxon:246196	20090717	UniProtKB
34_33	UniProtKB/TrEMBL	A0QUU7	MSMEG_2340	GO:0005737	GO_REF:0000002	IEA	InterPro:IPR011179	C	Putative uncharacterized protein	MSMEG_2340	protein	taxon:246196	20090716	UniProtKB
34_33	UniProtKB	B2HFN8
34_33	UniProtKB/TrEMBL	P71977	MT1758	GO:0005622	GO_REF:0000002	IEA	InterPro:IPR001808	C	PROBABLE TRANSCRIPTIONAL REGULATORY PROTEIN	MT1758|Rv1719	protein	taxon:1773	20090716	UniProtKB
35_23	UniProtKB/Swiss-Prot	O07798	pks2	GO:0008152	GO_REF:0000002	IEA	InterPro:IPR016038	P	Phthioceranic/hydroxyphthioceranic acid synthase	pks2|msl-2|Rv3825c|MT3933|PHAS_MYCTU	protein	taxon:1773	20090716	UniProtKB
http://www.geneontology.org/GO.format.gaf-1_0.shtml
Tree*
(((((((29397_1,30_2)3,53_4)5,((33099_6,25994_7)8,138_9)10)11,(29_12,32549_13)14)15,(30990_16,25870_17)18)19,(679_20,25829_21)22)23,((((25058_24,25946_25)26,28710_27)28,(29236_29,25929_30)31)32,25827_33)34)35;
